# Supplementary material for: Abelmoschus esculentus Ameliorates Cognitive Impairment in Hyperlipidemic ApoE−/− Mice via Modulation of Oxidative Stress and Neuronal Differentiation
Source: Antioxidants (Basel). 2025 Aug 4;14(8):955. doi: 10.3390/antiox14080955 (PMC12383169; doi:10.3390/antiox14080955)
Supplement: Supplementary file 1 [file antioxidants-14-00955-s001.zip]

Archive with 1 entries (1 files):
- antioxidants-3677401-supplementary.pdf
